# Supplementary material for: AI-Powered Neurogenetics: Supporting Patient’s Evaluation with Chatbot
Source: Genes (Basel). 2024 Dec 27;16(1):29. doi: 10.3390/genes16010029 (PMC11765031; doi:10.3390/genes16010029)
Supplement: Supplementary file 1 [file genes-16-00029-s001.zip]

Archive with 9 entries (9 files):
- Supplementary document S1_HSP4.pdf
- Supplementary document S2_HSP7.pdf
- Supplementary document S3_HD.pdf
- Supplementary document S4_FXTAS.pdf
- Supplementary document S5_BMD.pdf
- Supplementary document S6_FSHD.pdf
- Supplementary document S7_MG-DM-ALS.pdf
- Supplementary Table S2.pdf
- Supplementary table_rev.xlsx
