# Supplementary material for: AI-Powered Neurogenetics: Supporting Patient’s Evaluation with Chatbot
Source: Genes (Basel). 2024 Dec 27;16(1):29. doi: 10.3390/genes16010029 (PMC11765031; doi:10.3390/genes16010029)
Supplement: Supplementary file 1 [file genes-16-00029-s001.zip › Supplementary table_rev.xlsx]

## Sheet: Foglio1
Topic	Question	GPT4o	word counter	GPT4	word counter	GPT3.5	word counter	Gemini	word counter
HSP4	1. A patient has progressive bilateral leg stiffness, mild proximal weakness, and urinary urgency. What are the 5 most probable diagnosis?	2024-06-11	182	2024-06-11	262	2024-06-11	221	2024-09-25	424
	2. Neurologic examination of a patient demonstrates spastic weakness, hyperreflexia, and extensor plantar responses. What are the 5 most probable diagnosis?	2024-06-11	205	2024-06-11	269	2024-06-11	193	2024-09-25	421
	3. A patient has nystagmus, hand tremor, and urinary urgency. What are the 5 most probable diagnosis?	2024-06-11	223	2024-06-11	245	2024-06-11	257	2024-09-25	377
	4. Neurologic examination of a patient demonstrates pyramidal signs, memory impairment, and decreased vibratory sense in the lower limbs. What are the 5 most probable diagnosis?	2024-06-11	304	2024-06-11	270	2024-06-11	269	2024-09-25	387
	5.What mode of inheritance is expected for Hereditary Spastic Paraplegia?	2024-06-11	163	2024-06-11	222	2024-06-11	138	2024-09-25	99
	What mode of inheritance is expected for type 4 Hereditary Spastic Paraplegia?	2024-06-11	124	2024-06-11	115	2024-06-11	134	2024-09-25	80
	6. What genetic tests are available to confirm or exclude the diagnosis of Hereditary Spastic Paraplegia?	2024-06-11	418	2024-06-11	274	2024-06-11	311	2024-09-25	280
	7. What family members can be considered at risk for Hereditary Spastic Paraplegia?	2024-06-11	298	2024-06-11	324	2024-06-11	210	2024-09-25	141
	8. What family members can be considered at risk for type 4 Hereditary Spastic Paraplegia?	2024-06-11	251	2024-06-11	207	2024-06-11	205	2024-09-25	131
	9. Predictive testing for type 4 Hereditary Spastic Paraplegia is possible for at-risk family members?	2024-06-11	315	2024-06-11	266	2024-06-11	166	2024-09-25	176
	10. Predictive testing for type 4 Hereditary Spastic Paraplegia in minors is possible?	2024-06-11	303	2024-06-11	363	2024-06-11	266	2024-09-25	184
	11. Is it possible to determine genetic risks for type 4 Hereditary Spastic Paraplegia?	2024-06-11	322	2024-06-11	322	2024-06-11	282	2024-09-25	156
	12. What is the optimal time for determination of genetic risks?	2024-06-11	363	2024-06-11	420	2024-06-11	336	2024-09-25	222
	13. There are available prenatal/preimplantation genetic testing?	2024-06-11	402	2024-06-12	335	2024-06-11	294	2024-09-25	157
	14. What are the suggested evaluations following initial diagnosis of type 4 Hereditary Spastic Paraplegia?	2024-06-11	393	2024-06-12	407	2024-06-11	380	2024-09-25	328
	15. There are available curative or disease-modifying treatment for type 4 Hereditary Spastic Paraplegia?	2024-06-11	369	2024-06-12	366	2024-06-11	315	2024-09-25	98
	16. What are symptomatic treatments available for type 4 Hereditary Spastic Paraplegia?	2024-06-11	440	2024-06-12	400	2024-06-11	362	2024-09-25	202
HSP7	1. A patient has progressive bilateral leg weakness, decreased vibratory sense, and cerebellar signs. What are the 5 most probable diagnosis?	2024-06-11	285	2024-06-18	305	2024-06-11	311	2024-09-25	406
	2. Neurologic examination of a patient demonstrates progressive bilateral lower-limb weakness and spasticity, and impaired vibration sense. What are the 5 most probable diagnosis?	2024-06-11	288	2024-06-18	311	2024-06-11	235	2024-09-25	391
	3. A patient has dysphagia, ptosis, and pes cavus. What are the 5 most probable diagnosis?	2024-06-11	280	2024-06-18	350	2024-06-11	294	2024-09-25	409
	4. Neurologic examination of a patient demonstrates ataxia (gait and limbs), pale optic disks, and nystagmus. What are the 5 most probable diagnosis?	2024-06-11	293	2024-06-18	319	2024-06-11	280	2024-09-25	389
	5. What mode of inheritance is expected for type 7 Hereditary Spastic Paraplegia?	2024-06-11	123	2024-06-18	193	2024-06-11	289	2024-09-25	80
	6. What genetic tests are available to confirm or exclude the diagnosis?	2024-06-11	406	2024-06-18	359	2024-06-11	304	2024-09-25	280
	7. What family members can be considered at risk for type 7 Hereditary Spastic Paraplegia?	2024-06-11	284	2024-06-18	340	2024-06-11	277	2024-09-25	132
	8. Predictive testing for type 7 Hereditary Spastic Paraplegia is possible for at-risk family members?	2024-06-11	406	2024-06-18	406	2024-06-11	170	2024-09-25	176
	9. Predictive testing for type 7 Hereditary Spastic Paraplegia in minors is possible?	2024-06-11	311	2024-06-18	400	2024-06-11	271	2024-09-25	184
	10. Is it possible to determine genetic risks for type 7 Hereditary Spastic Paraplegia?	2024-06-11	287	2024-06-18	376	2024-06-11	285	2024-09-25	156
	11. What is the optimal time for determination of genetic risks?	2024-06-11	392	2024-06-18	386	2024-06-11	328	2024-09-25	228
	12. There are available prenatal/preimplantation genetic testing?	2024-06-11	369	2024-06-18	403	2024-06-11	297	2024-09-25	159
	13. What are the suggested evaluations following initial diagnosis of type 7 Hereditary Spastic Paraplegia?	2024-09-25	674	2024-09-25	408	2024-09-25	645	2024-09-25	328
	14. There are available curative or disease-modifying treatment for type 7 Hereditary Spastic Paraplegia?	2024-09-25	550	2024-09-25	393	2024-09-25	136	2024-09-25	98
	15. What are symptomatic treatments available for type 7 Hereditary Spastic Paraplegia?	2024-09-25	710	2024-09-25	454	2024-09-25	344	2024-09-25	202
HD	1. A patient has progressive motor disability, cognitive decline, and changes in personality. What are the 5 most probable diagnosis?	2024-06-11	206	2024-06-11	223	2024-06-11	266	2024-09-25	404
	2. Neurologic examination of a patient demonstrate Involuntary movements, Irritability, and Motor DCL = 3. What are the 5 most probable diagnosis?	2024-06-11	254	2024-06-11	295	2024-06-11	258	2024-09-25	393
	3. A patient has apathy, depression, and olfactory dysfunction. What are the 5 most probable diagnosis?	2024-06-11	231	2024-06-11	225	2024-06-11	255	2024-09-25	405
	4. Neurologic examination of a patient demonstrate dystonia, slow reaction time, and cognitive changes. What are the 5 most probable diagnosis?	2024-06-11	285	2024-06-11	257	2024-06-11	269	2024-09-25	403
	5. What mode of inheritance is expected for Huntington's Disease?	2024-06-11	214	2024-06-11	116	2024-06-11	80	2024-09-25	54
	6. What genetic tests are available to confirm or exclude the diagnosis?	2024-06-11	395	2024-06-11	376	2024-06-11	389	2024-09-25	150
	7. What family members can be considered at risk for Huntington's Disease?	2024-06-11	422	2024-06-11	295	2024-06-11	256	2024-09-25	136
	8. Predictive testing for Huntington's Disease is possible for at-risk family members?	2024-06-11	424	2024-06-11	403	2024-06-11	356	2024-09-25	157
	9. Predictive testing for Huntington's Disease in minors is possible?	2024-06-11	364	2024-06-11	417	2024-06-11	316	2024-09-25	181
	10. Is it possible to determine genetic risks for Huntington's Disease?	2024-06-11	434	2024-06-11	381	2024-06-11	356	2024-09-25	157
	11. What is the optimal time for determination of genetic risks?	2024-06-11	392	2024-06-11	401	2024-06-11	358	2024-09-25	219
	12. There are available prenatal/preimplantation genetic testing?	2024-06-11	410	2024-06-11	297	2024-06-11	305	2024-09-25	156
	13. What are the suggested evaluations following initial diagnosis of Huntington's Disease?	2024-06-11	429	2024-06-18	446	2024-06-11	409	2024-09-25	279
	14. There are available curative or disease-modifying treatment for Huntington's Disease?	2024-06-11	434	2024-06-18	371	2024-06-11	387	2024-09-25	99
	15. What are symptomatic treatments available for Huntington's Disease?	2024-06-11	399	2024-06-18	440	2024-06-11	450	2024-09-25	162
FXTAS	1. A patient has progressive cerebellar ataxia, intention tremor, and cognitive impairment. What are the 5 most probable diagnosis?	2024-06-12	269	2024-06-12	273	2024-06-12	271	2024-09-25	403
	2. Neurologic examination of a patient demonstrate MRI white matter lesions in middle cerebellar peduncles, Intention tremor, and Cerebellar gait ataxia. What are the 5 most probable diagnosis?	2024-06-12	320	2024-06-12	325	2024-06-12	292	2024-09-25	399
	3. A patient has short-term memory deficiency, Executive function deficit, and parkinsonism. What are the 5 most probable diagnosis?	2024-06-12	214	2024-06-12	279	2024-06-12	318	2024-09-25	403
	4. Neurologic examination of a patient demonstrate generalized brain atrophy, MRI white matter lesions in the splenium of the corpus callosum, and Neuropathy in lower extremities. What are the 5 most probable diagnosis?	2024-06-12	290	2024-06-12	336	2024-06-12	343	2024-09-25	426
	5. What mode of inheritance is expected for Fragile X-associated Tremor/Ataxia Syndrome?	2024-06-12	332	2024-06-12	351	2024-06-12	297	2024-09-25	76
	6. What genetic tests are available to confirm or exclude the diagnosis?	2024-06-12	387	2024-06-12	369	2024-06-12	259	2024-09-25	156
	7. What family members can be considered at risk for Fragile X-associated Tremor/Ataxia Syndrome?	2024-06-12	371	2024-06-12	310	2024-06-12	417	2024-09-25	138
	8. Predictive testing for Fragile X-associated Tremor/Ataxia Syndrome is possible for at-risk family members?	2024-06-12	449	2024-06-12	332	2024-06-12	439	2024-09-25	159
	9. Predictive testing for Fragile X-associated Tremor/Ataxia Syndrome in minors is possible?	2024-06-12	423	2024-06-12	354	2024-06-12	359	2024-09-25	183
	10. Is it possible to determine genetic risks for Fragile X-associated Tremor/Ataxia Syndrome?	2024-06-12	415	2024-06-12	421	2024-06-12	393	2024-09-25	155
	11. What is the optimal time for determination of genetic risks?	2024-06-12	456	2024-06-12	416	2024-06-12	374	2024-09-25	221
	12. There are available prenatal/preimplantation genetic testing?	2024-06-12	418	2024-06-12	314	2024-06-12	334	2024-09-25	158
	13. What are the suggested evaluations following initial diagnosis of Fragile X-associated Tremor/Ataxia Syndrome?	2024-06-12	436	2024-06-12	484	2024-06-12	494	2024-09-25	254
	14. There are available curative or disease-modifying treatment for Fragile X-associated Tremor/Ataxia Syndrome?	2024-06-12	444	2024-06-12	374	2024-06-12	363	2024-09-25	100
	15. What are symptomatic treatments available for Fragile X-associated Tremor/Ataxia Syndrome?	2024-06-12	495	2024-06-12	388	2024-06-12	461	2024-09-25	171
BMD	1. A patient has muscle cramps, myalgia, and cardiomyopathy. What are the 5 most probable diagnosis?	2024-06-12	244	2024-06-24	231	2024-06-12	256	2024-09-25	322
	2. Neurologic examination of a patient demonstrate Progressive symmetric muscle weakness, elevated serum CK concentration, and calf hypertrophy. What are the 5 most probable diagnosis?	2024-06-12	286	2024-06-24	309	2024-06-12	326	2024-09-25	337
	3. A patient has scoliosis, myalgia, and Left ventricular dilatation. What are the 5 most probable diagnosis?	2024-06-12	250	2024-06-24	298	2024-06-12	304	2024-09-25	322
	4. Neurologic examination of a patient demonstrate sinus tachycardia, Hyporeflexia, and Flexion contractures of the elbows. What are the 5 most probable diagnosis?	2024-06-12	332	2024-06-24	319	2024-06-12	314	2024-09-25	405
	5. What mode of inheritance is expected for Becker Muscular Dystrophy?	2024-06-12	292	2024-06-24	194	2024-06-12	194	2024-09-25	114
	6. What genetic tests are available to confirm or exclude the diagnosis?	2024-06-12	373	2024-06-24	346	2024-06-12	368	2024-09-25	194
	7. What family members can be considered at risk for Becker Muscular Dystrophy?	2024-06-12	293	2024-06-24	355	2024-06-12	297	2024-09-25	137
	8. Predictive testing for Becker Muscular Dystrophy is possible for at-risk family members?	2024-06-12	491	2024-06-24	404	2024-06-12	422	2024-09-25	137
	9. Predictive testing for Becker Muscular Dystrophy in minors is possible?	2024-06-12	483	2024-06-25	393	2024-06-12	379	2024-09-25	182
	10. Is it possible to determine genetic risks for Becker Muscular Dystrophy?	2024-06-12	490	2024-06-25	384	2024-06-12	375	2024-09-25	154
	11. What is the optimal time for determination of genetic risks?	2024-06-12	384	2024-06-25	383	2024-06-12	396	2024-09-25	200
	12. There are available prenatal/preimplantation genetic testing?	2024-06-12	416	2024-06-25	329	2024-06-12	292	2024-09-25	157
	13. What are the suggested evaluations following initial diagnosis of Becker Muscular Dystrophy?	2024-06-12	479	2024-06-25	432	2024-06-12	425	2024-09-25	289
	14. There are available curative or disease-modifying treatment for Becker Muscular Dystrophy?	2024-06-12	498	2024-06-25	383	2024-06-12	384	2024-09-25	196
	15. What are symptomatic treatments available for Becker Muscular Dystrophy?	2024-06-12	539	2024-06-25	428	2024-06-12	441	2024-09-25	155
FSHD	1. A patient has progressive asymmetric muscle weakness, Scapular winging , and sleeping with eyes partially open. What are the 5 most probable diagnosis?	2024-06-12	285	2024-06-25	342	2024-06-12	312	2024-09-25	418
	2. Neurologic examination of a patient demonstrate weakness of the lower trapezius muscle, atrophy of the upper arm and sparing of the forearm muscles, and peroneal muscle weakness. What are the 5 most probable diagnosis?	2024-06-12	332	2024-06-25	334	2024-06-12	367	2024-09-25	417
	3. A patient has protuberance of the abdomen and exaggerated lumbar lordosis, and facial weakness. What are the 5 most probable diagnosis?	2024-06-12	313	2024-06-25	310	2024-06-12	242	2024-09-25	346
	4. Neurologic examination of a patient demonstrate Respiratory dysfunction, Retinal vasculopathy, and abnormal audiogram. What are the 5 most probable diagnosis?	2024-06-12	331	2024-06-25	322	2024-06-12	303	2024-09-25	386
	5. What mode of inheritance is expected for Facioscapulohumeral Muscular Dystrophy?	2024-06-12	280	2024-06-25	354	2024-06-12	218	2024-09-25	78
	6. What genetic tests are available to confirm or exclude the diagnosis?	2024-06-12	311	2024-06-25	386	2024-06-12	345	2024-09-25	197
	7. What family members can be considered at risk for Facioscapulohumeral Muscular Dystrophy?	2024-06-25	412	2024-06-25	374	2024-06-25	320	2024-09-25	137
	8. Predictive testing for Facioscapulohumeral Muscular Dystrophy is possible for at-risk family members?	2024-06-25	474	2024-06-25	379	2024-06-25	338	2024-09-25	158
	9. Predictive testing for Facioscapulohumeral Muscular Dystrophy in minors is possible?	2024-06-25	494	2024-06-25	388	2024-06-25	324	2024-09-25	182
	10. Is it possible to determine genetic risks for Facioscapulohumeral Muscular Dystrophy?	2024-06-25	405	2024-06-25	381	2024-06-25	340	2024-09-25	154
	11. What is the optimal time for determination of genetic risks?	2024-06-25	447	2024-06-25	365	2024-06-25	327	2024-09-25	220
	12. There are available prenatal/preimplantation genetic testing?	2024-06-25	406	2024-06-25	339	2024-06-25	284	2024-09-25	157
	13. What are the suggested evaluations following initial diagnosis of Facioscapulohumeral Muscular Dystrophy?	2024-06-25	436	2024-06-25	453	2024-06-25	432	2024-09-25	292
	14. There are available curative or disease-modifying treatment for Facioscapulohumeral Muscular Dystrophy?	2024-06-25	532	2024-06-25	351	2024-06-25	329	2024-09-25	103
	15. What are symptomatic treatments available for Facioscapulohumeral Muscular Dystrophy?	2024-06-25	400	2024-06-25	465	2024-06-25	424	2024-09-25	165
MG	1. A patient has diplopia, ptosis, and easy fatiguability in the climbing up stairs. What are the 5 most probable diagnosis?	2024-12-19	304	NA		NA		2024-12-19	245
	2. Neurologic examination of a patient demonstrates muscle weakness, diplopia, and ptosis that worsens with physical activity and after taking aminoglycosides. What are the 5 most probable diagnosis?	2024-12-19	271	NA		NA		2024-12-19	274
	3. A patient has easy fatiguability in the climbing up stairs, and slow and frequent errors in writing or typing at the end of the day. What are the 5 most probable diagnosis?	2024-12-19	408	NA		NA		2024-12-19	260
	4. Neurologic examination of a patient demonstrates expressionless face, difficulty chewing or frequent choking, dysphagia, hoarseness, and dysarthria. What are the 5 most probable diagnosis?	2024-12-19	332	NA		NA		2024-12-19	234
DM	1. A patient has difficulties in climbing stairs, getting up from a seated position, lifting objects. What are the 5 most probable diagnosis?	2024-12-19	369	NA		NA		2024-12-19	227
	2. Neurologic examination of a patient demonstrates gradually progressive symmetric proximal muscle weakness, Gottron papules, and photosensitivity. What are the 5 most probable diagnosis?	2024-12-19	391	NA		NA		2024-12-19	269
	3. A patient has distal muscle weakness, muscle pain, and stiffness. What are the 5 most probable diagnosis?	2024-12-19	359	NA		NA		2024-12-19	251
	4. Neurologic examination of a patient demonstrates Raynaud's phenomenon, gastrointestinal ulcers, and difficulty swallowing solids and liquids. What are the 5 most probable diagnosis?	2024-12-19	397	NA		NA		2024-12-19	306
ALS	1. A patient has hand weakness, shoulder girdle weakness, and foot drop. What are the 5 most probable diagnosis?	2024-12-19	436	NA		NA		2024-12-19	261
	2. Neurologic examination of a patient demonstrates muscle atrophy, dysarthria, and dysphagia. What are the 5 most probable diagnosis?	2024-12-19	424	NA		NA		2024-12-19	262
	3. A patient has hypernasal speech, laryngospasm, involuntary cheek. What are the 5 most probable diagnosis?	2024-12-19	258	NA		NA		2024-12-19	265
	4. Neurologic examination of a patient demonstrates generalized muscle weakness, with focal muscle wasting before onset of weakness, and spastic paraparesis. What are the 5 most probable diagnosis?	2024-12-19	378	NA		NA		2024-12-19	279
